# Supplementary material for: Small open reading frames: a comparative genetics approach to validation
Source: BMC Genomics. 2023 May 1;24:226. doi: 10.1186/s12864-023-09311-7 (PMC10152738; doi:10.1186/s12864-023-09311-7)
Supplement: Supplementary file 2 — Additional file 2: Table S2. List of smORFs carrying disease-associated SNVs from GWAS catalog. [file 12864_2023_9311_MOESM2_ESM.xlsx]

## Sheet: Sheet1
Table S2: List of smORFs carrying disease-associated SNVs from GWAS catalog
GWAS Trait	smORF ID	Chr	Start	End	Ref	Alt	rsID	MAF bin	MOEUF	GERP	PhyloCSF	SNV Function	Polyphen-2 Prediction
Predicted visceral adipose tissue	LEMD2_33749067_45aa	6	33781160	33781160	G	A	rs3833665	< 0.01	0.717	1.75752	-6.39117	synonymous	.
Triglycerides	ABCA1_107690262_53aa	9	104903754	104903754	G	A	rs1799777	< 0.01	1.469	2.40422	-5.36,-6.03	synonymous	.
Tuberculosis	C6orf47_31628412_34aa	6	31660620	31660620	T	A	rs148844907	0.01 - 0.1	1.292	0.512422	-7.57297	nonsynonymous	probably damaging
High density lipoprotein cholesterol levels,Macrophage inflammatory protein 1	CDC25A_48229573_72aa	3	48187876	48187876	C	A	rs146179438	0.01 - 0.1	0.887	1.76873	-2.09803	nonsynonymous	unknown
Hemoglobin levels,Red blood cell count,Hemoglobin concentration	EGLN2_41305126_101aa	19	40799233	40799233	G	T	rs184088518	0.01 - 0.1	1.34	1.99568	-1.15,-3.63	synonymous	.
Morning person	mp_mtz2020_1815	2	238231384	238231384	G	C	rs114769095	0.01 - 0.1	0.993	-0.60425	-4.88,-4.00	nonsynonymous	possibly damaging
Drug-induced liver injury (flucloxacillin),HIV-1 control,AIDS progression,Psoriasis	mp_mtz2020_1576	6	31464003	31464003	T	G	rs2395029	0.01 - 0.1	0.804	0	.	nonsynonymous	unknown
Diastolic blood pressure	PDP2_66914480_65aa	16	66880589	66880589	C	T	rs45474499	0.01 - 0.1	0.553	-0.227906	-6.94,.,-6.76	synonymous	.
Educational attainment (MTAG)	LRP6_12419770_25aa	12	12266785	12266785	G	T	rs78631600	0.01 - 0.1	1.252	2.61496	2.14058	nonsynonymous	unknown
Nonsyndromic cleft lip with cleft palate	THAP2_72080266_65aa	12	71686492	71686492	T	C	rs2304269	0.01 - 0.1	0.74	0.00191061	-7.25112	synonymous	.
Peripheral arterial disease (traffic-related air pollution interaction)	UGDH_AS1_39529450_84aa;UGDH_AS1_39529609_142aa	4	39528080	39528080	G	A	rs3755899	0.01 - 0.1	1.256	-0.429144	-7.03,-7.27;	nonsynonymous	benign;possibly damaging
HIV-1 control	mp_mtz2020_1576	6	31463914	31463914	G	T	rs2255221	0.1 - 0.2	0.804	0	.	nonsynonymous	unknown
QRS complex (Sokolow-Lyon)	CPEB4_173315758_40aa	5	173888863	173888863	C	G	rs359466	0.1 - 0.2	0.97	3.02523	-2.50559	synonymous	.
Breast cancer	mp_mtz2020_573	1	203797203	203797203	A	G	rs4951011	0.1 - 0.2	1.179	1.98059	-6.53278	nonsynonymous	benign
Smoking initiation (ever regular vs never regular) (MTAG)	MLF2_6862224_54aa	12	6753008	6753008	C	G	rs13402	0.1 - 0.2	1.337	1.974	-3.85,-3.38	nonsynonymous	probably damaging
Breast cancer	ATG10_81267943_107aa	5	81972251	81972251	C	G	rs111549985	0.1 - 0.2	1.145	-0.192868	-4.30,-5.85	nonsynonymous	unknown
Diastolic blood pressure	mp_mtz2020_334	3	57757519	57757519	G	A	rs1053711	0.2 - 0.3	1.102	2.2437	-3.0665	nonsynonymous	probably damaging
Eosinophil counts	mp_mtz2020_877	11	64317826	64317826	C	T	rs9787810	0.2 - 0.3	1.449	-0.867884	-5.44531	nonsynonymous	probably damaging
Waist circumference adjusted for body mass index	mp_mtz2020_2598	5	32710380	32710380	G	A	rs72740637	0.2 - 0.3	1.115	-0.469948	-5.39402	nonsynonymous	probably damaging
Estimated glomerular filtration rate	PITPNC1_65373887_130aa	17	67377863	67377863	C	G	rs8866	0.2 - 0.3	1.115	1.16857	-4.44663	nonsynonymous	possibly damaging
Asthma (moderate or severe)	ZNF652_47439322_27aa;ZNF652_47439457_63aa	17	49361940	49361940	G	A	rs112502960	0.2 - 0.3	1.365	1.70938	-3.63,4.50; 3.75,-5.51	nonsynonymous	unknown
Self-reported math ability	mp_mtz2020_1791	9	70413850	70413850	T	C	rs1056448	0.3 - 0.4	1.381	2.04398	-1.06771	nonsynonymous	unknown
Triglycerides	PROX1_214161565_105aa	1	213988477	213988477	G	A	rs340839	0.4 - 0.5	1.456	1.72446	-0.52,-4.32	synonymous	.
HDL cholesterol levels	ZNF664_124496188_69aa	12	124011769	124011769	A	G	rs1054852	0.4 - 0.5	0.881	-0.27562	-6.8033	nonsynonymous	possibly damaging
Height	LIMD1_45636179_17aa	3	45594721	45594721	C	G	rs267239	0.4 - 0.5	1.059	0.550363	-4.6845	nonsynonymous	benign
